# Supplementary material for: Food Starch Structure Impacts Gut Microbiome Composition
Source: mSphere. 2018 May 16;3(3):e00086-18. doi: 10.1128/mSphere.00086-18 (PMC5956147; doi:10.1128/mSphere.00086-18)
Supplement: DATA SET S1 [file sph003182543sd1.xlsx]

## Sheet: Sheet1
			MC I					MC III		MC II
		Inoculum	PSCA	MSC	PSC	MSCA	PA	MT	ST	PT	CT	PSA	PS
	Streptococcus	0.21307	0.323077	0.108088	0.195652	0.189929	0.21413	0.112387	0.0900187	0.123756	0.0430943	0.0577944	0.0545882
	Prevotella	0.0915589	0.112104	0.170003	0.152553	0.131752	0.122226	0.0398136	0.0479408	0.0560011	0.158505	0.0778319	0.0675221
	unclassified Clostridiales	0.13921	0.0408228	0.0597983	0.0464559	0.0647507	0.0519869	0.121729	0.137228	0.0652655	0.0934914	0.0899966	0.0922805
	unclassified Ruminococcaceae	0.107556	0.0386275	0.0862513	0.0497235	0.0965155	0.0690521	0.115933	0.108705	0.088102	0.101713	0.0916882	0.100238
	unclassified Lachnospiraceae	0.016678	0.0598707	0.115225	0.0650528	0.0838283	0.0812287	0.0326186	0.0353302	0.0959518	0.105071	0.0633152	0.0402246
	Parabacteroides	0.0679033	0.0458901	0.0405888	0.0408781	0.049498	0.0515061	0.0750983	0.064823	0.0542674	0.051959	0.0517052	0.0593567
	unclassified Enterobacteriaceae	0.025017	0.0252978	0.0282824	0.0236853	0.026136	0.0300162	0.0672226	0.0730174	0.0467367	0.0356025	0.0344044	0.0377161
	Succinivibrio	0	0.0562372	0.00756254	0.0742937	0.00730514	0.0159249	0.0171507	0.0130701	0.0242299	0.000306331	0.100647	0.0767155
	Bacteroides	0.0222941	0.0320116	0.0579901	0.055114	0.0384147	0.0336283	0.0227101	0.0206688	0.0181671	0.0128962	0.0312866	0.0300477
	Ruminobacter	0	0.00295694	0.00972175	0.0153591	0.015308	0.00684564	0.0125841	0.00827944	0.042865	0.0654187	0.0762321	0.090388
	other Lachnospiraceae	0.00544588	0.0331093	0.0430884	0.023396	0.0227451	0.0257786	0.0201762	0.0182777	0.0532463	0.0489865	0.0272668	0.0202383
	Methanobrevibacter	0.0246767	0.0144316	0.0135402	0.0168312	0.0204986	0.0161292	0.0288367	0.0325306	0.0287504	0.028988	0.0428591	0.043499
	other Bacilli	0.0365895	0.0066244	0.00893465	0.00880701	0.00933884	0.0112236	0.0466776	0.0534292	0.0145614	0.0174646	0.0156535	0.023373
	other Clostridiales	0.016678	0.0112832	0.0166461	0.01504	0.0175204	0.0181161	0.0373081	0.0351174	0.0225174	0.022555	0.0253302	0.0299966
	Treponema	0.00119129	0.0192691	0.0267933	0.0119426	0.0397422	0.00690521	0.00920883	0.00507999	0.0140827	0.0259133	0.0339142	0.0331892
	unclassified S24-7	0.0209326	0.0115597	0.0146996	0.0140657	0.0147081	0.0122362	0.011894	0.0116065	0.0199753	0.011043	0.0131756	0.0152519
	Coprococcus	0.0107216	0.0300034	0.0125723	0.0177374	0.0222898	0.0251872	0.011875	0.00829646	0.019252	0.00334695	0.00424779	0.00275357
	Desulfovibrio	0.00374404	0.010211	0.013168	0.00907931	0.0109939	0.0141635	0.0232112	0.0241746	0.0142742	0.0107178	0.0124336	0.0107556
	p-75-a5	0.0124234	0.00659462	0.0121469	0.00887509	0.00909207	0.0123639	0.0125747	0.0140827	0.0141572	0.0102224	0.00809054	0.00883594
	Anaerovibrio	0.0010211	0.00731365	0.0117533	0.0271911	0.00525017	0.0345558	0.0093412	0.0119044	0.0173587	0.00151653	0.00348536	0.0103676
	Phascolarctobacterium	0.0137849	0.00748809	0.0101472	0.00748809	0.00744554	0.00925374	0.0111565	0.0142869	0.0137849	0.0164284	0.00877468	0.00975494
	unclassified p-2534-18B5	0.0073179	0.00563308	0.00699881	0.00629255	0.00560756	0.0109003	0.0151936	0.0182607	0.0194222	0.0122154	0.00580327	0.00772975
	Clostridium	0.00306331	0.00701583	0.00435032	0.00843261	0.00530548	0.0156867	0.0169995	0.0250766	0.0178374	0.00273807	0.00290334	0.00362151
	unclassified Mogibacteriaceae	0.00748809	0.00313138	0.00772209	0.00542035	0.00585432	0.0062032	0.0121303	0.0115214	0.00939202	0.0110468	0.0103472	0.0122124
	Lactobacillus	0.0158271	0.0189883	0.00940265	0.0108918	0.009258	0.0105769	0.00567279	0.00542886	0.00632871	0.00385372	0.00440436	0.00347515
	unclassified Veillonellaceae	0	0.00331433	0.00513742	0.00474813	0.00413121	0.010428	0.0113172	0.00425459	0.00276549	0.0166969	0.0162968	0.0210892
	Oscillospira	0.00663717	0.00322073	0.0069669	0.00411419	0.00640742	0.00724983	0.0125085	0.0116236	0.00887083	0.00990092	0.0086113	0.0106501
	Ruminococcus	0.0108918	0.00544588	0.0143061	0.00429714	0.0208348	0.00137423	0.00205166	0.00235705	0.00322286	0.0067355	0.0110654	0.00848877
	unclassified Bacteroidales	0.00544588	0.00424609	0.00474387	0.00470558	0.0040759	0.00729663	0.00775282	0.0131212	0.00978557	0.00543075	0.005371	0.00599387
	Roseburia	0.000340368	0.00517359	0.00936011	0.010645	0.0066159	0.00908781	0.00379132	0.00325051	0.0083071	0.00478784	0.00500681	0.00859088
	unclassified Clostridiaceae	0.00816882	0.00265912	0.00290376	0.0029612	0.00295269	0.00381212	0.00576734	0.00576923	0.0049566	0.00431889	0.0102349	0.0040742
	Other	0.104323	0.0463878	0.0611066	0.0582709	0.0458943	0.0549268	0.0673077	0.0714687	0.0618086	0.0570343	0.049823	0.0569809
